# Supplementary material for: Jasmonates in the Ethylene-Induced Resistance of Detached Citrus Fruits to Peel Damage
Source: Int J Mol Sci. 2025 May 17;26(10):4805. doi: 10.3390/ijms26104805 (PMC12112142; doi:10.3390/ijms26104805)
Supplement: Supplementary file 1 [file ijms-26-04805-s001.zip]

Archive with 1 entries (1 files):
- ijms-3581979-Supplementary Matetrial.pdf
